# Supplementary material for: G0S2 Promotes PD-L1 Expression in Monocytes and Influences the Efficacy of PD-1 Inhibitors in Hepatocellular Carcinoma
Source: Genes (Basel). 2025 Apr 13;16(4):448. doi: 10.3390/genes16040448 (PMC12027009; doi:10.3390/genes16040448)
Supplement: Supplementary file 1 [file genes-16-00448-s001.zip]

Archive with 4 entries (4 files):
- HCC  Tables S1 and S2.xlsx
- Supplementary Figure S1.jpg
- Supplementary Figure S2.jpg
- Table S3.pdf
