# Supplementary material for: G0S2 Promotes PD-L1 Expression in Monocytes and Influences the Efficacy of PD-1 Inhibitors in Hepatocellular Carcinoma
Source: Genes (Basel). 2025 Apr 13;16(4):448. doi: 10.3390/genes16040448 (PMC12027009; doi:10.3390/genes16040448)
Supplement: Supplementary file 1 [file genes-16-00448-s001.zip › HCC Tables S1 and S2.xlsx]

## Sheet: HCC for figure2A
Supplementary Table S1. Demographic and clinical characteristics of individuals enrolled in this study
Demographic and clinical characteristics of patients with hepatic hemangioma and hepatocellular carcinoma enrolled in this study
Patient ID	Age	Gender	Cirrhosis	HBV/HCV infected	AFP (ng/ml)	BCLC stage
HCC1	54	Female	No	HBV infected	8.2	A
HCC2	62	Male	No	HBV infected	46.2	A
HCC3	47	Female	Yes	HBV infected	4128	A
HCC5	57	Male	Yes	Uninfected	3258	A
HCC6	48	Male	Yes	Uninfected	2.6	NA
HCC7	65	Female	No	Uninfected	7.6	NA
HCC8	46	Female	Yes	HBV infected	63.5	A
HCC9	61	Female	No	Uninfected	8.2	NA
HCC10	58	Male	No	HBV infected	1.7	NA
HCC11	47	Male	No	Uninfected	15.4	A
HCC12	44	Male	Yes	HBV infected	63	A
HCC13	65	Male	Yes	HBV infected	4.2	A
Note: AFP, α-fetoprotein; BCLC, Barcelona Clinic Liver Cancer;

## Sheet: HCC for Figure2B-C
Supplementary Table S2. Demographic and clinical characteristics of individuals enrolled in this study
Demographic and clinical characteristics of patients with hepatic hemangioma and hepatocellular carcinoma enrolled in this study
Patient ID	Age	Gender	Cirrhosis	HBV/HCV infected	AFP (ng/ml)	BCLC stage
HCC1	39	Male	Yes	Uninfected	25.3	A
HCC2	56	Male	Yes	Uninfected	19.2	A
HCC3	51	Male	No	HBV infected	422.1	A
HCC4	53	Female	No	HBV infected	58.2	A
HCC5	63	Female	Yes	HBV infected	99.5	A
HCC6	58	Male	Yes	HBV infected	1417.2	NA
HCC7	47	Male	No	HBV infected	582.6	NA
HCC8	55	Female	Yes	HBV infected	45.1	A
HCC9	64	Female	Yes	HBV infected	8.2	NA
HCC10	49	Male	No	HBV infected	1.7	NA
HCC11	56	Female	Yes	HBV infected	15.4	A
HCC12	59	Female	No	HBV infected	63	A
Note: AFP, α-fetoprotein; BCLC, Barcelona Clinic Liver Cancer;
